# Supplementary material for: Assessing myBaits Target Capture Sequencing Methodology Using Short-Read Sequencing for Variant Detection in Oat Genomics and Breeding
Source: Genes (Basel). 2024 May 27;15(6):700. doi: 10.3390/genes15060700 (PMC11203172; doi:10.3390/genes15060700)
Supplement: Supplementary file 1 [file genes-15-00700-s001.zip]

Archive with 1 entries (1 files):
- genes-3011501-supplementary.pdf
